# Supplementary material for: Astaxanthin Prevents Alcoholic Fatty Liver Disease by Modulating Mouse Gut Microbiota
Source: Nutrients. 2018 Sep 13;10(9):1298. doi: 10.3390/nu10091298 (PMC6164583; doi:10.3390/nu10091298)
Supplement: Supplementary file 1 [file nutrients-10-01298-s001.zip]

Archive with 22 entries (19 files):
- Supplements/
- Supplements/fig S1.tif
- __MACOSX/
- __MACOSX/Supplements/
- __MACOSX/Supplements/._fig S1.tif
- Supplements/Fig S2.tif
- __MACOSX/Supplements/._Fig S2.tif
- Supplements/Fig S3.tif
- __MACOSX/Supplements/._Fig S3.tif
- Supplements/Fig S4.tif
- __MACOSX/Supplements/._Fig S4.tif
- Supplements/Fig S5.tif
- __MACOSX/Supplements/._Fig S5.tif
- Supplements/Fig S6.pdf
- __MACOSX/Supplements/._Fig S6.pdf
- Supplements/Table S1.docx
- __MACOSX/Supplements/._Table S1.docx
- Supplements/Table S2.docx
- __MACOSX/Supplements/._Table S2.docx
- Supplements/Table S3.xls
- __MACOSX/Supplements/._Table S3.xls
- __MACOSX/._Supplements
